# Supplementary material for: Cytotoxicity of Aspergillus Section Fumigati Isolates Recovered from Protection Devices Used on Waste Sorting Industry
Source: Toxins (Basel). 2022 Jan 20;14(2):70. doi: 10.3390/toxins14020070 (PMC8879639; doi:10.3390/toxins14020070)
Supplement: Supplementary file 1 [file toxins-14-00070-s001.zip]

Archive with 1 entries (1 files):
- toxins-1484131-supplementary.pdf
